# Supplementary material for: Determinants of low Apgar score among newborns delivered by Cesarean section in Nigist Eleni Mohammed memorial specialized hospital, Southern Ethiopia
Source: Sci Rep. 2024 May 30;14:12420. doi: 10.1038/s41598-024-62223-8 (PMC11139861; doi:10.1038/s41598-024-62223-8)
Supplement: Supplementary file 1 — Supplementary Information. [file 41598_2024_62223_MOESM1_ESM.xlsx]

## Sheet: Apgar_file
Age	Residency	Parity	ANCfollowup	Hemoglobin	TypeofAnesthesia	Typeofsurgery	IncisiontoDelivery	Weight	Indication	APGARscore	Waschildresuscitated	Outcome	Education
27	Rural	Primigravida	Yes	13	General	Elective	5	2500	preclampsi	8	No	Normal	0
27	Rural	Primigravida	Yes	13	General	Elective	5	2500	preclampsi	8	No	Normal	0
23	Urban	Multigravida	Yes	10.4	Spinal	Elective	3	2700	Other	8	No	Normal	2
23	Urban	Multigravida	Yes	10.4	Spinal	Elective	3	2700	Other	8	No	Normal	2
28	Urban	Multigravida	Yes	10.4	Spinal	Elective	4	2700	scar	8	No	Normal	0
28	Urban	Multigravida	Yes	11	Spinal	Elective	4	2700	scar	8	No	Normal	0
25	Rural	Multigravida	Yes	11	General	Elective	7	2700	scar	8	No	Normal	1
25	Rural	Multigravida	Yes	11	General	Elective	7	2700	scar	8	No	Normal	0
27	Rural	Multigravida	Yes	14	General	Elective	10	2700	scar	8	No	Normal	0
27	Rural	Multigravida	Yes	14	General	Elective	10	2700	scar	8	No	Normal	0
18	Urban	Primigravida	Yes	14	Spinal	Emergency	3	2800	Meconium	8	No	NICU admission	0
18	Urban	Primigravida	Yes	14	Spinal	Emergency	3	2800	Meconium	8	No	NICU admission	0
25	Urban	Primigravida	Yes	13	General	Elective	6	2800	NRFH	8	No	Normal	1
25	Urban	Primigravida	Yes	13	General	Elective	6	2800	NRFH	8	No	Normal	1
20	Urban	Primigravida	Yes	13	Spinal	Emergency	6	2900	Meconium	8	No	Normal	2
20	Urban	Primigravida	Yes	13	Spinal	Emergency	6	2900	Meconium	8	No	Normal	2
25	Urban	Primigravida	Yes	13	Spinal	Emergency	3	3000	Meconium	8	No	Normal	0
25	Urban	Primigravida	Yes	13	Spinal	Emergency	3	3000	Meconium	8	No	Normal	0
33	Urban	Primigravida	Yes	13	Spinal	Emergency	4	3000	NRFH	8	No	Normal	1
33	Urban	Primigravida	Yes	13	Spinal	Emergency	4	3000	NRFH	8	No	Normal	1
29	Urban	Multigravida	Yes	11	Spinal	Emergency	10	3000	scar	8	No	Normal	0
29	Urban	Multigravida	Yes	16	Spinal	Emergency	10	3000	scar	8	No	Normal	0
25	Urban	Primigravida	Yes	12	General	Emergency	3	3000	Other	8	No	Normal	0
25	Urban	Primigravida	Yes	12	General	Emergency	3	3000	Other	8	No	Normal	0
25	Urban	Primigravida	Yes	11	General	Emergency	4	3000	NRFH	8	No	Normal	1
25	Urban	Primigravida	Yes	11	General	Emergency	4	3000	NRFH	8	No	Normal	0
26	Urban	Multigravida	Yes	11	Spinal	Emergency	4	3100	scar	8	No	Normal	0
26	Urban	Multigravida	Yes	11	Spinal	Emergency	4	3100	scar	8	No	Normal	0
32	Urban	Multigravida	Yes	10.4	General	Emergency	6	3100	scar	8	No	Normal	1
32	Urban	Multigravida	Yes	10.4	General	Elective	6	3100	scar	8	No	Normal	1
32	Urban	Multigravida	Yes	10.4	General	Emergency	6	3100	scar	8	No	Normal	1
32	Urban	Multigravida	Yes	10.4	General	Elective	6	3100	scar	8	No	Normal	1
23	Rural	Multigravida	Yes	13	Spinal	Elective	5	3200	Other	8	No	Normal	2
23	Rural	Multigravida	Yes	13	Spinal	Elective	5	3200	Other	8	No	Normal	2
30	Rural	Multigravida	Yes	10.4	Spinal	Elective	7	3200	scar	8	No	Normal	1
30	Rural	Multigravida	Yes	11	Spinal	Elective	7	3200	scar	8	No	Normal	1
30	Rural	Multigravida	Yes	15	Spinal	Elective	8	3200	scar	8	No	Normal	1
30	Rural	Multigravida	Yes	15	Spinal	Elective	8	3200	scar	8	No	Normal	1
35	Rural	Multigravida	Yes	14	Spinal	Elective	18	3200	scar	8	No	Normal	1
35	Rural	Multigravida	Yes	14	Spinal	Elective	18	3200	scar	8	No	Normal	1
23	Urban	Primigravida	Yes	11	General	Elective	3	3200	APH	8	No	Normal	2
23	Urban	Primigravida	Yes	11	General	Elective	3	3200	APH	8	No	Normal	2
31	Urban	Multigravida	Yes	14	Spinal	Emergency	3	3300	APH	8	No	Normal	1
31	Urban	Multigravida	Yes	14	Spinal	Emergency	3	3300	APH	8	No	Normal	1
22	Rural	Primigravida	Yes	13	Spinal	Emergency	5	3300	Other	8	No	Normal	2
22	Rural	Primigravida	Yes	13	Spinal	Emergency	5	3300	Other	8	No	Normal	2
27	Rural	Primigravida	Yes	15	Spinal	Elective	5	3300	preclampsi	8	No	Normal	0
27	Rural	Primigravida	Yes	15	Spinal	Elective	5	3300	preclampsi	8	No	Normal	0
29	Urban	Multigravida	Yes	12	Spinal	Elective	8	3400	scar	8	No	Normal	0
29	Urban	Multigravida	Yes	12	Spinal	Elective	8	3400	scar	8	No	Normal	2
28	Rural	Multigravida	Yes	11	Spinal	Emergency	3	3400	scar	8	No	Normal	0
31	Rural	Multigravida	Yes	10.4	Spinal	Elective	3	3400	preclampsi	8	No	Normal	1
31	Rural	Multigravida	Yes	11	Spinal	Elective	3	3400	preclampsi	8	No	Normal	1
28	Rural	Multigravida	Yes	11	Spinal	Emergency	3	3400	scar	8	No	Normal	0
25	Rural	Multigravida	Yes	14	Spinal	Emergency	8	3400	scar	8	No	Normal	0
25	Rural	Multigravida	Yes	14	Spinal	Emergency	8	3400	scar	8	No	Normal	0
22	Urban	Multigravida	Yes	13	Spinal	Emergency	4	3500	Other	8	Yes	Normal	2
22	Urban	Multigravida	Yes	13	Spinal	Emergency	4	3500	Other	8	Yes	Normal	2
23	Urban	Multigravida	Yes	11	Spinal	Emergency	5	3500	scar	8	No	Normal	2
23	Urban	Multigravida	Yes	11	Spinal	Emergency	5	3500	scar	8	No	Normal	2
25	Urban	Multigravida	Yes	11	Spinal	Emergency	5	3500	scar	8	No	Normal	1
20	Urban	Primigravida	Yes	12	Spinal	Emergency	5	3500	NRFH	8	No	Normal	0
20	Urban	Primigravida	Yes	12	Spinal	Emergency	5	3500	NRFH	8	No	Normal	0
25	Urban	Multigravida	Yes	13	Spinal	Emergency	5	3500	scar	8	No	Normal	1
25	Urban	Multigravida	Yes	10.4	Spinal	Elective	9	3500	Other	8	No	Normal	2
25	Urban	Multigravida	Yes	10.4	Spinal	Elective	9	3500	Other	8	No	Normal	2
25	Rural	Primigravida	Yes	10.4	Spinal	Elective	5	3500	NRFH	8	No	Normal	2
25	Rural	Primigravida	Yes	11	Spinal	Elective	5	3500	NRFH	8	No	Normal	1
30	Rural	Multigravida	Yes	14	Spinal	Elective	13	3500	scar	8	No	Normal	1
30	Rural	Multigravida	Yes	14	Spinal	Elective	13	3500	scar	8	No	Normal	1
35	Urban	Multigravida	Yes	13	General	Elective	4	2300	scar	8	No	Normal	1
35	Urban	Multigravida	Yes	13	General	Elective	4	2300	scar	8	No	Normal	1
32	Urban	Primigravida	Yes	14	General	Elective	5	2300	APH	8	No	Normal	1
32	Urban	Primigravida	Yes	14	General	Elective	5	2300	APH	8	No	Normal	1
27	Urban	Multigravida	Yes	14	Spinal	Emergency	3	2300	NRFH	8	No	Normal	0
27	Urban	Multigravida	Yes	14	Spinal	Emergency	3	2300	NRFH	8	No	Normal	0
31	Urban	Multigravida	Yes	10	Spinal	Elective	9	2300	scar	8	No	NICU admission	2
31	Urban	Multigravida	Yes	10	Spinal	Elective	9	2300	scar	8	No	NICU admission	2
30	Rural	Multigravida	Yes	11	Spinal	Emergency	6	2300	Other	8	Yes	NICU admission	1
30	Rural	Multigravida	Yes	16	Spinal	Emergency	6	2300	Other	8	Yes	NICU admission	1
20	Rural	Primigravida	Yes	10.4	General	Emergency	5	2300	Other	8	No	Normal	0
20	Rural	Primigravida	Yes	10.4	General	Emergency	5	2300	Other	8	No	Normal	0
20	Urban	Primigravida	Yes	12	Spinal	Emergency	5	2300	NRFH	8	No	Normal	0
20	Urban	Primigravida	Yes	12	Spinal	Emergency	5	2300	NRFH	8	No	Normal	2
23	Urban	Multigravida	Yes	10.4	Spinal	Emergency	5	2300	scar	8	No	Normal	2
23	Urban	Multigravida	Yes	11	Spinal	Emergency	5	2300	scar	8	No	Normal	2
27	Rural	Multigravida	Yes	14	Spinal	Emergency	5	2300	Other	8	Yes	Normal	0
27	Rural	Multigravida	Yes	14	Spinal	Emergency	5	2300	Other	8	Yes	Normal	0
27	Rural	Multigravida	Yes	14	Spinal	Emergency	5	4000	Other	8	No	Normal	0
27	Rural	Multigravida	Yes	14	Spinal	Emergency	5	4000	Other	8	No	Normal	0
37	Urban	Multigravida	Yes	14	Spinal	Emergency	3	4100	scar	8	No	Normal	1
37	Urban	Multigravida	Yes	14	Spinal	Emergency	3	4100	scar	8	No	Normal	0
27	Rural	Multigravida	Yes	14	Spinal	Emergency	4	2300	preclampsi	9	No	Normal	0
27	Rural	Multigravida	Yes	14	Spinal	Emergency	4	2300	preclampsi	9	No	Normal	0
26	Urban	Multigravida	Yes	15	Spinal	Emergency	4	3000	NRFH	9	No	Normal	0
26	Urban	Multigravida	Yes	15	Spinal	Emergency	4	3000	NRFH	9	No	Normal	0
24	Urban	Primigravida	Yes	12	Spinal	Emergency	5	3000	preclampsi	9	No	Normal	2
24	Urban	Primigravida	Yes	12	Spinal	Emergency	5	3000	preclampsi	9	No	Normal	2
27	Urban	Multigravida	Yes	14	Spinal	Elective	5	3200	scar	9	No	Normal	0
27	Urban	Multigravida	Yes	14	Spinal	Elective	5	3200	scar	9	No	Normal	0
29	Urban	Multigravida	Yes	12	Spinal	Emergency	13	3200	scar	9	No	Normal	0
29	Urban	Multigravida	Yes	12	Spinal	Emergency	13	3200	scar	9	No	Normal	2
29	Urban	Primigravida	Yes	14	General	Elective	5	3200	APH	9	No	Normal	0
29	Urban	Primigravida	Yes	14	General	Elective	5	3200	APH	9	No	Normal	0
31	Rural	Multigravida	Yes	14	General	Elective	4	3200	Meconium	9	No	Normal	1
31	Rural	Multigravida	Yes	14	General	Elective	4	3200	Meconium	9	No	Normal	1
30	Rural	Multigravida	Yes	14	Spinal	Emergency	5	3300	scar	9	No	Normal	1
30	Rural	Multigravida	Yes	14	Spinal	Emergency	5	3300	scar	9	No	Normal	1
30	Rural	Multigravida	Yes	14	Spinal	Emergency	5	3300	scar	9	No	Normal	1
30	Rural	Multigravida	Yes	14	Spinal	Emergency	5	3300	scar	9	No	Normal	1
27	Urban	Multigravida	Yes	11	Spinal	Emergency	6	3400	scar	9	No	Normal	0
27	Urban	Multigravida	Yes	13	Spinal	Emergency	6	3400	scar	9	No	Normal	0
25	Urban	Multigravida	Yes	12	Spinal	Emergency	4	3500	scar	9	No	Normal	0
25	Urban	Multigravida	Yes	12	Spinal	Emergency	4	3500	scar	9	No	Normal	0
25	Rural	Primigravida	Yes	11	Spinal	Emergency	12	3500	Meconium	9	No	Normal	1
25	Rural	Primigravida	Yes	16	Spinal	Emergency	12	3500	Meconium	9	No	Normal	2
25	Rural	Multigravida	Yes	14	General	Elective	7	3500	APH	9	No	Normal	1
25	Rural	Multigravida	Yes	14	General	Elective	7	3500	APH	9	No	Normal	0
25	Urban	Multigravida	Yes	11	Spinal	Emergency	4	3600	scar	9	No	Normal	1
25	Urban	Multigravida	Yes	16	Spinal	Emergency	4	3600	scar	9	No	Normal	2
25	Urban	Multigravida	Yes	11	Spinal	Elective	4	3900	scar	9	No	Normal	2
25	Urban	Multigravida	Yes	11	Spinal	Elective	4	3900	scar	9	No	Normal	1
19	Urban	Primigravida	Yes	11	Spinal	Emergency	4	4000	preclampsi	9	No	NICU admission	0
25	Urban	Primigravida	Yes	11	Spinal	Emergency	4	4000	Other	9	No	Normal	2
25	Urban	Primigravida	Yes	11	Spinal	Emergency	4	4000	Other	9	No	Normal	2
25	Urban	Primigravida	Yes	11	Spinal	Emergency	4	4000	Other	9	No	Normal	0
25	Urban	Primigravida	Yes	11	Spinal	Emergency	4	4000	Other	9	No	Normal	0
19	Urban	Primigravida	Yes	13	Spinal	Emergency	4	4000	preclampsi	9	No	NICU admission	0
29	Urban	Multigravida	Yes	14	Spinal	Elective	7	4000	scar	9	No	Normal	0
29	Urban	Multigravida	Yes	14	Spinal	Elective	7	4000	scar	9	No	Normal	0
37	Rural	Multigravida	Yes	10.4	General	Elective	10	4000	NRFH	9	No	Normal	1
37	Rural	Multigravida	Yes	11	General	Elective	10	4000	NRFH	9	No	Normal	1
32	Rural	Multigravida	Yes	12	Spinal	Elective	5	4100	scar	9	No	Normal	1
32	Rural	Multigravida	Yes	12	Spinal	Elective	5	4100	scar	9	No	Normal	1
30	Urban	Multigravida	Yes	14	Spinal	Elective	4	4500	Other	9	No	Normal	1
30	Urban	Multigravida	Yes	14	Spinal	Elective	4	4500	Other	9	No	Normal	1
25	Urban	Primigravida	Yes	11	Spinal	Elective	8	4500	Other	9	No	Normal	1
25	Urban	Primigravida	Yes	16	Spinal	Elective	8	4500	Other	9	No	Normal	2
25	Urban	Primigravida	Yes	11	Spinal	Elective	8	4600	preclampsi	9	No	Normal	1
25	Urban	Primigravida	Yes	16	Spinal	Elective	8	4600	preclampsi	9	No	Normal	2
34	Rural	Multigravida	Yes	15	General	Emergency	4	3000	scar	0	Yes	Early neonatal death	0
39	Rural	Multigravida	Yes	15	General	Emergency	4	3000	scar	0	Yes	Early neonatal death	0
39	Rural	Multigravida	Yes	15	General	Emergency	4	3000	scar	0	Yes	Early neonatal death	0
23	Urban	Multigravida	Yes	11	General	Emergency	5	3200	scar	5	Yes	NICU admission	1
26	Urban	Multigravida	Yes	11	General	Elective	5	3200	scar	5	Yes	NICU admission	0
26	Urban	Multigravida	Yes	11	General	Elective	5	3200	scar	5	Yes	NICU admission	0
32	Urban	Multigravida	Yes	11	General	Elective	5	3200	scar	5	Yes	NICU admission	0
24	Rural	Primigravida	Yes	13	Spinal	Emergency	7	3400	scar	5	Yes	NICU admission	1
24	Rural	Primigravida	Yes	13	Spinal	Emergency	7	3400	scar	5	Yes	NICU admission	1
25	Rural	Primigravida	Yes	13	Spinal	Emergency	7	3400	scar	5	Yes	NICU admission	0
26	Rural	Primigravida	Yes	13	Spinal	Emergency	7	3400	scar	5	Yes	NICU admission	0
24	Rural	Primigravida	Yes	13	General	Elective	7	3400	scar	5	Yes	NICU admission	1
24	Rural	Primigravida	Yes	13	General	Elective	7	3400	scar	5	Yes	NICU admission	1
32	Urban	Primigravida	Yes	11	General	Elective	5	3900	Other	5	Yes	NICU admission	2
32	Urban	Primigravida	Yes	11	General	Elective	5	2300	Other	5	Yes	NICU admission	0
32	Urban	Primigravida	Yes	11	General	Elective	5	2300	Other	5	Yes	NICU admission	0
34	Urban	Primigravida	Yes	11	General	Elective	5	2300	Other	5	Yes	NICU admission	0
28	Rural	Primigravida	Yes	11	General	Emergency	7	2200	preclampsi	6	Yes	NICU admission	1
28	Rural	Primigravida	Yes	11	General	Emergency	7	2200	preclampsi	6	Yes	NICU admission	1
28	Rural	Primigravida	Yes	13	General	Emergency	7	2200	preclampsi	6	Yes	NICU admission	1
38	Rural	Multigravida	Yes	13	Spinal	Emergency	5	2300	scar	6	Yes	NICU admission	0
23	Urban	Multigravida	Yes	13	Spinal	Elective	3	2500	Meconium	6	Yes	NICU admission	1
26	Urban	Multigravida	Yes	13	Spinal	Elective	3	2500	Meconium	6	Yes	NICU admission	1
26	Urban	Multigravida	Yes	13	Spinal	Elective	3	2500	Meconium	6	Yes	NICU admission	1
26	Urban	Multigravida	Yes	13	Spinal	Elective	3	2500	Meconium	6	Yes	NICU admission	1
26	Urban	Multigravida	Yes	13	Spinal	Elective	3	2500	Meconium	6	Yes	NICU admission	1
26	Urban	Multigravida	Yes	13	Spinal	Elective	3	2500	Meconium	6	Yes	NICU admission	1
23	Urban	Multigravida	Yes	12	General	Elective	3	2500	Meconium	6	Yes	NICU admission	1
26	Urban	Multigravida	Yes	12	General	Elective	3	2500	Meconium	6	Yes	NICU admission	0
26	Urban	Multigravida	Yes	12	General	Elective	3	2500	Meconium	6	Yes	NICU admission	0
26	Urban	Multigravida	Yes	12	General	Elective	3	2500	Meconium	6	Yes	NICU admission	2
26	Urban	Multigravida	Yes	12	General	Elective	3	2500	Meconium	6	Yes	NICU admission	1
28	Urban	Multigravida	Yes	12	General	Elective	3	2500	Meconium	6	Yes	NICU admission	1
21	Urban	Multigravida	Yes	12	General	Elective	3	2500	Meconium	6	Yes	Normal	1
20	Urban	Primigravida	Yes	11	Spinal	Elective	6	2500	Other	6	Yes	Normal	0
20	Urban	Primigravida	Yes	11	Spinal	Elective	6	2500	Other	6	Yes	Normal	0
25	Urban	Primigravida	Yes	11	Spinal	Emergency	5	2500	Other	6	Yes	NICU admission	0
25	Urban	Primigravida	Yes	11	Spinal	Emergency	5	2500	Other	6	Yes	NICU admission	0
25	Urban	Primigravida	Yes	13	Spinal	Emergency	5	2900	Other	6	Yes	NICU admission	0
25	Rural	Multigravida	No	13	Spinal	Elective	8	3000	scar	6	Yes	NICU admission	0
25	Rural	Multigravida	No	13	Spinal	Elective	8	3000	scar	6	Yes	NICU admission	0
28	Rural	Primigravida	Yes	13	Spinal	Emergency	4	3200	NRFH	6	Yes	NICU admission	1
28	Rural	Primigravida	Yes	13	Spinal	Emergency	4	3200	NRFH	6	Yes	NICU admission	1
24	Rural	Multigravida	Yes	15	General	Emergency	4	3200	Other	6	Yes	NICU admission	1
24	Rural	Multigravida	Yes	15	General	Emergency	4	3200	Other	6	Yes	NICU admission	1
24	Rural	Multigravida	Yes	15	Spinal	Emergency	8	3400	NRFH	6	Yes	NICU admission	1
24	Rural	Multigravida	Yes	15	Spinal	Emergency	8	3400	NRFH	6	Yes	NICU admission	0
22	Rural	Multigravida	Yes	15	Spinal	Emergency	8	3400	NRFH	6	Yes	Normal	1
34	Rural	Multigravida	Yes	14	General	Emergency	4	3400	APH	6	Yes	NICU admission	0
34	Rural	Multigravida	Yes	14	General	Emergency	4	3400	APH	6	Yes	NICU admission	0
23	Rural	Primigravida	Yes	10.4	Spinal	Emergency	4	3500	NRFH	6	Yes	NICU admission	1
23	Rural	Primigravida	Yes	10.4	Spinal	Emergency	4	3500	NRFH	6	Yes	NICU admission	1
35	Rural	Multigravida	Yes	12	Spinal	Emergency	5	3500	scar	6	No	NICU admission	0
35	Rural	Multigravida	Yes	12	Spinal	Emergency	5	3500	scar	6	No	NICU admission	0
35	Rural	Multigravida	Yes	12	Spinal	Emergency	5	3500	scar	6	No	NICU admission	0
23	Rural	Multigravida	Yes	14	Spinal	Emergency	4	3600	scar	6	Yes	NICU admission	1
23	Rural	Multigravida	Yes	14	Spinal	Emergency	4	3600	scar	6	Yes	NICU admission	1
23	Rural	Multigravida	Yes	14	Spinal	Emergency	4	3600	scar	6	Yes	NICU admission	1
23	Rural	Multigravida	Yes	14	Spinal	Emergency	4	3600	scar	6	Yes	NICU admission	1
31	Rural	Multigravida	Yes	14	Spinal	Emergency	4	3600	scar	6	Yes	NICU admission	2
33	Rural	Multigravida	Yes	14	Spinal	Emergency	4	3600	scar	6	Yes	NICU admission	0
19	Rural	Multigravida	Yes	13	General	Emergency	9	3600	preclampsi	6	Yes	NICU admission	1
23	Rural	Multigravida	Yes	13	General	Emergency	9	3600	preclampsi	6	Yes	NICU admission	1
23	Rural	Multigravida	Yes	13	General	Emergency	9	3600	preclampsi	6	Yes	NICU admission	1
23	Rural	Multigravida	Yes	13	General	Emergency	9	3600	preclampsi	6	Yes	NICU admission	1
23	Rural	Multigravida	Yes	13	General	Emergency	9	3600	preclampsi	6	Yes	NICU admission	1
29	Rural	Multigravida	Yes	13	General	Emergency	9	3600	preclampsi	6	Yes	NICU admission	2
29	Rural	Multigravida	Yes	13	General	Emergency	9	3600	preclampsi	6	Yes	NICU admission	2
36	Rural	Multigravida	Yes	12	Spinal	Emergency	10	3000	Other	7	Yes	NICU admission	1
36	Rural	Multigravida	Yes	12	Spinal	Emergency	10	3000	Other	7	Yes	NICU admission	1
